# Supplementary material for: Current Perceptions of Sustainable Diets in Ireland and the Outlook of Circular Eating Practices
Source: Foods. 2023 Nov 1;12(21):4003. doi: 10.3390/foods12214003 (PMC10648305; doi:10.3390/foods12214003)
Supplement: Supplementary file 1 [file foods-12-04003-s001.zip]

Archive with 1 entries (1 files):
- foods-2677924-supplementary.pdf
